# Supplementary material for: Immunological role and prognostic value of SPARCL1 in pan-cancer analysis
Source: Pathol Oncol Res. 2022 Nov 22;28:1610687. doi: 10.3389/pore.2022.1610687 (PMC9722748; doi:10.3389/pore.2022.1610687)
Supplement: Supplementary file 1 [file Table2.XLSX]

## Sheet: Sheet1
Supplement Table 2 Correlation analysis between SPARCL1 and immune marker sets of CD8+ T cells, monocyte and macrophage.
Description	markers	ACC		CHOL		GBM		KICH		KIRC		KIRP		LGG
		Cor	p-value	Cor	p-value	Cor	p-value	Cor	p-value	Cor	p-value	Cor	p-value	Cor	p-value
CD8+ Tcells	CD8A	0.013	0.911	0.456	**	-0.12	0.14	0.112	0.369	-0.094	*	0.209	***	-0.045	0.312
	CD8B	-0.025	0.828	0.242	0.155	-0.091	0.262	0.112	0.371	-0.125	**	0.159	**	-0.003	0.955
monocyte	CD86	0.162	0.154	0.406	*	-0.009	0.914	0.134	0.284	-0.08	0.0651	0.199	***	0.029	0.506
	CD115	0.081	0.477	0.265	0.118	0.07	0.391	0.085	0.495	-0.008	0.854	0.233	***	0.125	**
macrophage	CCL2	-0.045	0.696	0.279	0.0998	-0.13	0.109	-0.112	0.369	0.151	***	0.1	0.0881	-0.029	0.514
	CD68	0.207	0.0667	0.162	0.343	-0.123	0.13	0.201	0.105	-0.184	***	-0.024	0.682	-0.092	*
	IL10	0.162	0.153	0.474	**	-0.097	0.232	0.046	0.712	-0.013	0.763	0.219	***	-0.031	0.488
		LIHC		MESO		UCS		SARC		SKCM		TGCT		THCA
		Cor	p-value	Cor	p-value	Cor	p-value	Cor	p-value	Cor	p-value	Cor	p-value	Cor	p-value
CD8+ Tcells	CD8A	0.073	0.162	0.276	**	0.231	0.0844	-0.034	0.581	0.207	***	-0.004	0.964	0.019	0.664
	CD8B	0.002	0.969	0.279	**	0.087	0.519	-0.029	0.634	0.19	***	0.104	0.206	-0.145	**
monocyte	CD86	0.082	0.116	0.118	0.274	0.296	*	-0.182	**	0.356	***	0.047	0.569	-0.199	***
	CD115	0.158	**	0.102	0.345	0.379	**	-0.163	**	0.407	***	0.389	***	-0.077	0.0844
macrophage	CCL2	0.134	**	-0.01	0.923	0.2	0.136	-0.005	0.94	0.357	***	0.387	***	-0.107	*
	CD68	0.08	0.124	0.016	0.885	0.274	*	-0.319	***	0.075	0.102	0.141	0.0857	-0.192	***
	IL10	0.116	*	0.275	*	0.243	0.0688	-0.153	*	0.367	***	0.079	0.336	-0.022	0.616
* indicates p < 0.05, ** indicates p < 0.01, *** indicates p < 0.001.
