# Supplementary material for: Immunological role and prognostic value of SPARCL1 in pan-cancer analysis
Source: Pathol Oncol Res. 2022 Nov 22;28:1610687. doi: 10.3389/pore.2022.1610687 (PMC9722748; doi:10.3389/pore.2022.1610687)
Supplement: Supplementary file 3 [file Table3.XLSX]

## Sheet: Sheet1
Supplement Table 3 Correlation analysis between SPARCL1 and immune marker sets of M1 and M2 macrophage.
Description	markers	GBM		KICH		KIRC		KIRP		LGG		LIHC		SKCM
		cor	p-value	cor	p-value	cor	p-value	cor	p-value	cor	p-value	cor	p-value	cor	p-value
M1 Macrophage	INOS (NOS2)	0.085	0.298	-0.007	0.953	0.404	***	0.27	***	0.139	**	0.23	***	0.14	**
	IRF5	0	0.995	0.019	0.878	-0.343	***	-0.084	0.154	-0.033	0.448	0.005	0.922	0.204	***
	COX2(PTGS2)	-0.026	0.75	0.438	***	0.222	***	0.339	***	0.061	0.167	0.104	*	0.229	***
M2 Macrophage	CD163	-0.02	0.808	0.197	0.112	0.102	*	0.283	***	-0.07	0.112	0.321	***	0.38	***
	VSIG4	-0.085	0.294	0.046	0.714	-0.067	0.142	0.236	***	0.082	0.0624	0.191	***	0.3	***
	MS4A4A	-0.078	0.339	0.176	0.158	0.109	*	0.196	***	-0.091	*	0.292	***	0.396	***
		MESO		SARC		ACC		BRCA		CESC		UCS		THCA
		cor	p-value	cor	p-value	cor	p-value	cor	p-value	cor	p-value	cor	p-value	cor	p-value
M1 Macrophage	INOS (NOS2)	0.401	***	0.124	*	0.131	0.251	0.201	***	0.268	***	0.27	*	0.306	***
	IRF5	-0.015	0.888	-0.138	*	0.073	0.522	0.048	0.115	0.042	0.46	0.112	0.407	-0.272	***
	COX2(PTGS2)	0.392	***	0.274	***	0.142	0.212	0.376	***	0.137	*	0.162	0.227	-0.206	***
M2 Macrophage	CD163	0.178	0.0982	-0.151	*	0.285	*	0.115	***	0.376	***	0.382	***	-0.018	0.689
	VSIG4	0.009	0.933	-0.216	***	0.158	0.163	0.182	***	0.271	***	0.344	***	-0.096	*
	MS4A4A	0.211	0.0503	-0.103	0.0971	0.133	0.241	0.256	***	0.37	***	0.361	***	-0.089	*
* indicates p < 0.05, ** indicates p < 0.01, *** indicates p < 0.001.
