# Supplementary material for: Immunological role and prognostic value of SPARCL1 in pan-cancer analysis
Source: Pathol Oncol Res. 2022 Nov 22;28:1610687. doi: 10.3389/pore.2022.1610687 (PMC9722748; doi:10.3389/pore.2022.1610687)
Supplement: Supplementary file 4 [file Table4.XLS]

## Sheet: Sheet1
Supplement Table 4 The correlation between SPARCL1 and other genes.
Correlated Gene	Cytoband	Spearman's Correlation	p-Value	q-Value
TEK	9p21.2	0.753087	6.89e-222	2.33e-217
LDB2	4p15.32	0.752617	1.85e-221	3.12e-217
DIPK2B	Xp11.3	0.752155	4.86e-221	5.47e-217
ADGRL4	1p31.1	0.751421	2.25e-220	1.91e-216
FHL5	6q16.1	0.748057	2.38e-217	1.61e-213
MYCT1	6q25.2	0.738173	9.75e-209	5.5e-205
JAM2	21q21.3	0.736954	1.06e-207	5.1e-204
ADGRF5	6p12.3	0.735127	3.68e-206	1.55e-202
CALCRL	2q32.1	0.729321	2.38e-201	8.94e-198
FAM13C	10q21.1	0.724381	2.36e-197	7.99e-194
GALNT15	3p25.1	0.721753	2.91e-195	8.95e-192
SCN4B	11q23.3	0.721214	7.77e-195	2.19e-191
EMCN	4q24	0.719985	7.21e-194	1.87e-190
KDR	4q12	0.716828	2.08e-191	5.02e-188
ERG	21q22.2	0.713856	4.02e-189	9.06e-186
IRAG1	11p15.4	0.712453	4.72e-188	9.97e-185
LHFPL6	13q13.3-q14.11	0.704384	5e-182	9.94e-179
RHOJ	14q23.2	0.70031	4.61e-179	8.66e-176
GASK1B	4q32.1	0.698841	5.26e-178	9.36e-175
VWF	12p13.31	0.69767	3.62e-177	6.12e-174
CLEC14A	14q21.1	0.696811	1.48e-176	2.38e-173
JAM3	11q25	0.694729	4.42e-175	6.79e-172
CYYR1	21q21.3	0.69401	1.42e-174	2.08e-171
CNRIP1	2p14	0.691809	4.92e-173	6.93e-170
CDH5	16q21	0.691529	7.7e-173	1.04e-169
CLEC1A	12p13.2	0.690448	4.34e-172	5.64e-169
PDE1C	7p14.3	0.685993	4.97e-169	6.23e-166
ECSCR	5q31.2	0.684749	3.47e-168	4.19e-165
PCDH17	13q21.1	0.682582	1e-166	1.17e-163
RGS5	1q23.3	0.681449	5.75e-166	6.48e-163
CD34	1q32.2	0.681351	6.69e-166	7.29e-163
CD93	20p11.21	0.678574	4.68e-164	4.94e-161
EBF2	8p21.2	0.678266	7.46e-164	7.64e-161
TIE1	1p34.2	0.675973	2.39e-162	2.38e-159
ZNF366	5q13.1	0.674971	1.08e-161	1.04e-158
RASGRF2	5q14.1	0.674531	2.08e-161	1.96e-158
RUNX1T1	8q21.3	0.674256	3.14e-161	2.87e-158
JCAD	10p11.23	0.673049	1.9e-160	1.69e-157
APOLD1	12p13.1	0.671797	1.22e-159	1.06e-156
ZNF521	18q11.2	0.670051	1.6e-158	1.36e-155
PDE2A	11q13.4	0.669934	1.9e-158	1.57e-155
VSTM4	10q11.23	0.669279	4.98e-158	4.01e-155
NOTCH4	6p21.32	0.653602	2.4e-148	1.89e-145
NXPH3	17q21.33	0.653278	3.76e-148	2.89e-145
LMOD1	1q32.1	0.652646	8.97e-148	6.74e-145
TMEM204	16p13.3	0.647497	9.94e-145	7.3e-142
PRKG1	10q11.23-q21.1	0.646555	3.53e-144	2.54e-141
KCNE4	2q36.1	0.646254	5.29e-144	3.73e-141
SLCO1C1	12p12.2	0.644901	3.24e-143	2.23e-140
ANGPT1	8q23.1	0.642368	9.38e-142	6.34e-139
BCL6B	17p13.1	0.64226	1.08e-141	7.17e-139
ITGA8	10p13	0.642046	1.44e-141	9.33e-139
RCAN2	6p12.3	0.641907	1.73e-141	1.1e-138
DGKI	7q33	0.640993	5.76e-141	3.6e-138
ABCG2	4q22.1	0.640876	6.71e-141	4.13e-138
TCEAL7	Xq22.2	0.639657	3.33e-140	2.01e-137
HSPA12B	20p13	0.639614	3.52e-140	2.09e-137
GUCY1A2	11q22.3	0.638962	8.25e-140	4.81e-137
FLT1	13q12.3	0.638832	9.77e-140	5.6e-137
EDNRA	4q31.22-q31.23	0.636937	1.15e-138	6.48e-136
RFTN2	2q33.1	0.636628	1.72e-138	9.51e-136
PDE1A	2q32.1	0.635704	5.67e-138	3.09e-135
GPIHBP1	8q24.3	0.634212	3.87e-137	2.07e-134
GIMAP6	7q36.1	0.633505	9.55e-137	5.05e-134
ECM2	9q22.31	0.63245	3.68e-136	1.91e-133
MAP1B	5q13.2	0.631204	1.8e-135	9.19e-133
FAM162B	6q22.1	0.630928	2.55e-135	1.28e-132
HIGD1B	17q21.31	0.630859	2.78e-135	1.38e-132
LRCH2	Xq23	0.629304	1.99e-134	9.73e-132
CCM2L	20q11.21	0.6292	2.26e-134	1.08e-131
ROBO4	11q24.2	0.629197	2.27e-134	1.08e-131
FILIP1	6q14.1	0.628691	4.29e-134	2.02e-131
TAL1	1p33	0.628228	7.68e-134	3.56e-131
TIMP3	22q12.3	0.625319	2.9e-132	1.33e-129
ESAM	11q24.2	0.625148	3.59e-132	1.62e-129
PREX2	8q13.2	0.624335	9.83e-132	4.37e-129
MMRN2	10q23.2	0.623872	1.74e-131	7.65e-129
FXYD6	11q23.3	0.622138	1.47e-130	6.39e-128
PGM5	9q21.11	0.620255	1.48e-129	6.32e-127
MMRN1	4q22.1	0.618164	1.87e-128	7.91e-126
GIMAP8	7q36.1	0.618124	1.97e-128	8.2e-126
CLEC3B	3p21.31	0.617969	2.37e-128	9.77e-126
CASQ2	1p13.1	0.617921	2.51e-128	1.02e-125
CSGALNACT1	8p21.3	0.617724	3.19e-128	1.28e-125
RNF180	5q12.3	0.617149	6.38e-128	2.54e-125
PLCL1	2q33.1	0.616745	1.04e-127	4.08e-125
PLN	6q22.31	0.616294	1.79e-127	6.94e-125
SYNPO2	4q26	0.614492	1.55e-126	5.94e-124
THSD7A	7p21.3	0.614391	1.75e-126	6.63e-124
APLNR	11q12.1	0.613843	3.36e-126	1.26e-123
ARHGEF15	17p13.1	0.61301	9.04e-126	3.36e-123
DAAM2	6p21.2	0.612761	1.22e-125	4.47e-123
KLHL4	Xq21.31	0.611389	6.17e-125	2.24e-122
SEMA3G	3p21.1	0.611138	8.3e-125	2.98e-122
TM4SF18	3q25.1	0.610961	1.02e-124	3.64e-122
FAM124B	2q36.2	0.609936	3.42e-124	1.2e-121
TNS1	2q35	0.609496	5.73e-124	2e-121
IGFBP5	2q35	0.607168	8.69e-123	3e-120
FLT4	5q35.3	0.607058	9.87e-123	3.37e-120
SPARC	5q33.1	0.606815	1.31e-122	4.43e-120
