# Supplementary material for: Immunological role and prognostic value of SPARCL1 in pan-cancer analysis
Source: Pathol Oncol Res. 2022 Nov 22;28:1610687. doi: 10.3389/pore.2022.1610687 (PMC9722748; doi:10.3389/pore.2022.1610687)
Supplement: Supplementary file 9 [file Table1.XLSX]

## Sheet: Supplement Table 1
Supplement Table 1 Prognostic value of SPARCL1 in PrognoScan database.
TYPE	ID_NAME	ID_DESCRIPTION	DATA_POSTPROCESSING	DATASET	CANCER TYPE	SUBTYPE	ENDPOINT	COHORT	CONTRIBUTOR	ARRAY TYPE	PROBE ID	N	CUTPOINT	MINIMUM P-VALUE	CORRECTED P-VALUE	ln(HR-high / HR-low)	COX P-VALUE	ln(HR)	HR [95% CI-low CI-upp]
GENE	SPARCL1	SPARC-like 1 (hevin)	None	GSE5287	Bladder cancer		Overall Survival	Aarhus (1995-2004)	Als	HG-U133A	200795_at	30	0.833333	0.0436073	0.451713	1.0175	0.964209	0.00906339	1.01 [0.68 - 1.50]
GENE	SPARCL1	SPARC-like 1 (hevin)	None	GSE13507	Bladder cancer		Overall Survival	CNUH	Kim	Human-6 v2	ILMN_1795251	165	0.818182	0.0603589	-	0.545828	0.657377	0.0352246	1.04 [0.89 - 1.21]
GENE	SPARCL1	SPARC-like 1 (hevin)	None	GSE13507	Bladder cancer	Transitional cell carcinoma	Disease Specific Survival	CNUH	Kim	Human-6 v2	ILMN_1795251	165	0.818182	0.0203032	0.270805	0.8603	0.347173	0.101309	1.11 [0.90 - 1.37]
GENE	SPARCL1	SPARC-like 1 (hevin)	None	GSE12417-GPL96	Blood cancer	AML	Overall Survival	AMLCG (1999-2003)	Metzeler	HG-U133A	200795_at	163	0.104294	0.212936	-	0.481399	0.276619	0.205427	1.23 [0.85 - 1.78]
GENE	SPARCL1	SPARC-like 1 (hevin)	None	GSE12417-GPL570	Blood cancer	AML	Overall Survival	AMLCG (2004)	Metzeler	HG-U133_Plus_2	200795_at	79	0.56962	0.103696	-	-0.489195	0.808833	-0.0594367	0.94 [0.58 - 1.53]
GENE	SPARCL1	SPARC-like 1 (hevin)	None	GSE5122	Blood cancer	AML	Overall Survival	San Diego	Raponi	HG-U133A	200795_at	58	0.224138	0.0735584	-	0.605619	0.264816	0.226557	1.25 [0.84 - 1.87]
GENE	SPARCL1	SPARC-like 1 (hevin)	None	GSE8970	Blood cancer	AML	Overall Survival	San Diego	Raponi	HG-U133A	200795_at	34	0.411765	0.296576	-	0.415082	0.832734	0.0757397	1.08 [0.53 - 2.18]
GENE	SPARCL1	SPARC-like 1 (hevin)	None	GSE4475	Blood cancer	B-cell lymphoma	Overall Survival	Berlin (2003-2005)	Hummel	HG-U133A	200795_at	158	0.879747	0.096072	-	-0.830443	0.37627	-0.220987	0.80 [0.49 - 1.31]
GENE	SPARCL1	SPARC-like 1 (hevin)	None	E-TABM-346	Blood cancer	DLBCL	Event Free Survival	GELA (1998-2000)	Jais	HG-U133A	200795_at	53	0.735849	0.0878679	-	-0.751024	0.452988	-0.307924	0.73 [0.33 - 1.64]
GENE	SPARCL1	SPARC-like 1 (hevin)	None	E-TABM-346	Blood cancer	DLBCL	Overall Survival	GELA (1998-2000)	Jais	HG-U133A	200795_at	53	0.735849	0.0842444	-	-0.823235	0.436676	-0.347848	0.71 [0.29 - 1.70]
GENE	SPARCL1	SPARC-like 1 (hevin)	None	GSE16131-GPL96	Blood cancer	Follicular lymphoma	Overall Survival	NCI (1974-2001)	Dave	HG-U133A	200795_at	180	0.527778	0.00721062	0.125862	-0.573457	0.291611	-0.170078	0.84 [0.61 - 1.16]
GENE	SPARCL1	SPARC-like 1 (hevin)	None	GSE2658	Blood cancer	Multiple myeloma	Disease Specific Survival	Arkansas	Zhan	HG-U133_Plus_2	200795_at	559	0.379249	0.0305946	0.358944	0.501774	0.543038	0.0766992	1.08 [0.84 - 1.38]
GENE	SPARCL1	SPARC-like 1 (hevin)	None	GSE4271-GPL96	Brain cancer	Astrocytoma	Overall Survival	MDA	Phillips	HG-U133A	200795_at	77	0.12987	1.44e-05	0.000621326	-1.47465	3.15e-05	-1.03637	0.35 [0.22 - 0.58]
GENE	SPARCL1	SPARC-like 1 (hevin)	None	GSE7696	Brain cancer	Glioblastoma	Overall Survival	Lausanne	Murat	HG-U133_Plus_2	200795_at	70	0.4	0.0718205	-	0.493582	0.386525	0.153669	1.17 [0.82 - 1.65]
GENE	SPARCL1	SPARC-like 1 (hevin)	None	MGH-glioma	Brain cancer	Glioma	Overall Survival	CBTTB, MGH, BWH, CH	Nutt	HG-U95A	36627_at	50	0.12	0.174731	-	-0.749772	0.0680145	-0.288219	0.75 [0.55 - 1.02]
GENE	SPARCL1	SPARC-like 1 (hevin)	None	GSE4412-GPL96	Brain cancer	Glioma	Overall Survival	UCLA (1996-2003)	Freije	HG-U133A	200795_at	74	0.324324	0.00264801	0.0569429	-0.890701	0.154992	-0.582952	0.56 [0.25 - 1.25]
GENE	SPARCL1	SPARC-like 1 (hevin)	None	GSE16581	Brain cancer	Meningioma	Overall Survival	UCLA	Lee	HG-U133_Plus_2	200795_at	67	0.895522	0.194289	-	1.02514	0.569823	0.561924	1.75 [0.25 - 12.18]
GENE	SPARCL1	SPARC-like 1 (hevin)	None	GSE19615	Breast cancer		Distant Metastasis Free Survival	DF/HCC	Li	HG-U133_Plus_2	200795_at	115	0.4	0.147106	-	-0.765399	0.915311	-0.0470756	0.95 [0.40 - 2.27]
GENE	SPARCL1	SPARC-like 1 (hevin)	None	GSE3143	Breast cancer		Overall Survival	Duke	Bild	HG-U95A	36627_at	158	0.227848	0.00125989	0.0309143	-0.916627	0.0521447	-0.514915	0.60 [0.36 - 1.00]
GENE	SPARCL1	SPARC-like 1 (hevin)	None	GSE7849	Breast cancer		Disease Free Survival	Duke (1990-2001)	Anders	HG-U95A	36627_at	76	0.157895	0.0673032	-	15.3506	0.585428	0.170828	1.19 [0.64 - 2.19]
GENE	SPARCL1	SPARC-like 1 (hevin)	None	GSE12276	Breast cancer		Relapse Free Survival	EMC	Bos	HG-U133_Plus_2	200795_at	204	0.720588	0.000397885	0.0116519	-0.551952	0.00385248	-0.311816	0.73 [0.59 - 0.90]
GENE	SPARCL1	SPARC-like 1 (hevin)	None	GSE6532-GPL570	Breast cancer		Distant Metastasis Free Survival	GUYT	Loi	HG-U133_Plus_2	200795_at	87	0.747126	0.0156704	0.225033	-1.37731	0.130886	-0.335439	0.72 [0.46 - 1.10]
GENE	SPARCL1	SPARC-like 1 (hevin)	None	GSE6532-GPL570	Breast cancer		Relapse Free Survival	GUYT	Loi	HG-U133_Plus_2	200795_at	87	0.747126	0.0156704	0.225033	-1.37731	0.130886	-0.335439	0.72 [0.46 - 1.10]
GENE	SPARCL1	SPARC-like 1 (hevin)	None	GSE9195	Breast cancer		Distant Metastasis Free Survival	GUYT2	Loi	HG-U133_Plus_2	200795_at	77	0.103896	2.05e-05	0.000854214	-2.27971	0.00306557	-1.39619	0.25 [0.10 - 0.62]
GENE	SPARCL1	SPARC-like 1 (hevin)	None	GSE9195	Breast cancer		Relapse Free Survival	GUYT2	Loi	HG-U133_Plus_2	200795_at	77	0.103896	0.000550746	0.0153885	-1.83976	0.00340849	-1.17903	0.31 [0.14 - 0.68]
GENE	SPARCL1	SPARC-like 1 (hevin)	None	GSE12093	Breast cancer		Distant Metastasis Free Survival	IO, NCI, TUM, CCF (1992-2000)	Zhang	HG-U133A	200795_at	136	0.463235	0.0194084	0.262315	-1.12518	0.0618769	-0.550924	0.58 [0.32 - 1.03]
GENE	SPARCL1	SPARC-like 1 (hevin)	None	GSE11121	Breast cancer		Distant Metastasis Free Survival	Mainz (1988-1998)	Schmidt	HG-U133A	200795_at	200	0.43	0.00671225	0.119094	-0.792128	0.0180583	-0.568647	0.57 [0.35 - 0.91]
GENE	SPARCL1	SPARC-like 1 (hevin)	None	GSE1378	Breast cancer		Relapse Free Survival	MGH (1987-2000)	Ma	Arcturus 22k	3990	60	0.15	0.265886	-	-0.512487	0.449976	-0.132047	0.88 [0.62 - 1.23]
GENE	SPARCL1	SPARC-like 1 (hevin)	None	GSE1379	Breast cancer		Relapse Free Survival	MGH (1987-2000)	Ma	Arcturus 22k	3990	60	0.583333	0.262103	-	-0.439246	0.543165	-0.113383	0.89 [0.62 - 1.29]
GENE	SPARCL1	SPARC-like 1 (hevin)	None	GSE9893	Breast cancer		Overall Survival	Montpellier, Bordeaux, Turin (1989-2001)	Chanrion	MLRG Human 21K V12.0	13286	155	0.103226	7.99e-05	0.00287222	-1.23627	0.325782	-0.162984	0.85 [0.61 - 1.18]
GENE	SPARCL1	SPARC-like 1 (hevin)	None	GSE2034	Breast cancer		Distant Metastasis Free Survival	Rotterdam (1980-1995)	Wang	HG-U133A	200795_at	286	0.520979	0.0160956	0.229434	-0.47124	0.361135	-0.139355	0.87 [0.65 - 1.17]
GENE	SPARCL1	SPARC-like 1 (hevin)	None	GSE1456-GPL96	Breast cancer		Relapse Free Survival	Stockholm (1994-1996)	Pawitan	HG-U133A	200795_at	159	0.603774	1.5e-05	0.000644732	-1.95832	6.09e-05	-0.855162	0.43 [0.28 - 0.65]
GENE	SPARCL1	SPARC-like 1 (hevin)	None	GSE1456-GPL96	Breast cancer		Disease Specific Survival	Stockholm (1994-1996)	Pawitan	HG-U133A	200795_at	159	0.157233	0.000103187	0.00360041	-1.37789	0.00021253	-0.931024	0.39 [0.24 - 0.65]
GENE	SPARCL1	SPARC-like 1 (hevin)	None	GSE1456-GPL96	Breast cancer		Overall Survival	Stockholm (1994-1996)	Pawitan	HG-U133A	200795_at	159	0.194969	9.36e-05	0.00330275	-1.19286	0.000189651	-0.809443	0.45 [0.29 - 0.68]
GENE	SPARCL1	SPARC-like 1 (hevin)	None	GSE7378	Breast cancer		Disease Free Survival	UCSF	Zhou	U133AAofAv2	200795_at	54	0.555556	0.0998451	-	-1.25524	0.703921	-0.129526	0.88 [0.45 - 1.71]
GENE	SPARCL1	SPARC-like 1 (hevin)	None	E-TABM-158	Breast cancer		Relapse Free Survival	UCSF, CPMC (1989-1997)	Chin	HG-U133A	200795_at	117	0.641026	0.0274875	0.333974	0.688368	0.0907178	0.326208	1.39 [0.95 - 2.02]
GENE	SPARCL1	SPARC-like 1 (hevin)	None	E-TABM-158	Breast cancer		Disease Specific Survival	UCSF, CPMC (1989-1997)	Chin	HG-U133A	200795_at	117	0.641026	0.00636302	0.114264	1.00325	0.0409462	0.493874	1.64 [1.02 - 2.63]
GENE	SPARCL1	SPARC-like 1 (hevin)	None	E-TABM-158	Breast cancer		Distant Metastasis Free Survival	UCSF, CPMC (1989-1997)	Chin	HG-U133A	200795_at	117	0.641026	0.0615147	-	0.717172	0.241135	0.278605	1.32 [0.83 - 2.11]
GENE	SPARCL1	SPARC-like 1 (hevin)	None	E-TABM-158	Breast cancer		Overall Survival	UCSF, CPMC (1989-1997)	Chin	HG-U133A	200795_at	117	0.641026	0.0274875	0.333974	0.688368	0.0907178	0.326208	1.39 [0.95 - 2.02]
GENE	SPARCL1	SPARC-like 1 (hevin)	None	GSE3494-GPL96	Breast cancer		Disease Specific Survival	Uppsala (1987-1989)	Miller	HG-U133A	200795_at	236	0.262712	0.000248241	0.00775491	-0.966816	0.000354107	-0.842055	0.43 [0.27 - 0.68]
GENE	SPARCL1	SPARC-like 1 (hevin)	None	GSE4922-GPL96	Breast cancer		Disease Free Survival	Uppsala (1987-1989)	Ivshina	HG-U133A	200795_at	249	0.301205	0.000249434	0.00778723	-0.775431	0.00208117	-0.59337	0.55 [0.38 - 0.81]
GENE	SPARCL1	SPARC-like 1 (hevin)	None	GSE2990	Breast cancer		Relapse Free Survival	Uppsala, Oxford	Sotiriou	HG-U133A	200795_at	62	0.241935	8.83e-05	0.00313963	-1.73961	0.0144978	-0.68372	0.50 [0.29 - 0.87]
GENE	SPARCL1	SPARC-like 1 (hevin)	None	GSE2990	Breast cancer		Distant Metastasis Free Survival	Uppsala, Oxford	Sotiriou	HG-U133A	200795_at	125	0.304	0.0235458	0.300349	-0.834581	0.355031	-0.210933	0.81 [0.52 - 1.27]
GENE	SPARCL1	SPARC-like 1 (hevin)	None	GSE2990	Breast cancer		Relapse Free Survival	Uppsala, Oxford	Sotiriou	HG-U133A	200795_at	125	0.816	0.0719661	-	-0.828457	0.675648	-0.0734141	0.93 [0.66 - 1.31]
GENE	SPARCL1	SPARC-like 1 (hevin)	None	GSE2990	Breast cancer		Distant Metastasis Free Survival	Uppsala, Oxford	Sotiriou	HG-U133A	200795_at	54	0.111111	7.15e-06	0.000329715	-2.52943	0.0169202	-0.849393	0.43 [0.21 - 0.86]
GENE	SPARCL1	SPARC-like 1 (hevin)	None	GSE7390	Breast cancer		Distant Metastasis Free Survival	Uppsala, Oxford, Stockholm, IGR, GUYT, CRH (1980-1998)	Desmedt	HG-U133A	200795_at	198	0.287879	0.0755406	-	0.551388	0.695899	0.0500893	1.05 [0.82 - 1.35]
GENE	SPARCL1	SPARC-like 1 (hevin)	None	GSE7390	Breast cancer		Overall Survival	Uppsala, Oxford, Stockholm, IGR, GUYT, CRH (1980-1998)	Desmedt	HG-U133A	200795_at	198	0.171717	0.0531567	-	0.878635	0.828361	0.0289853	1.03 [0.79 - 1.34]
GENE	SPARCL1	SPARC-like 1 (hevin)	None	GSE7390	Breast cancer		Relapse Free Survival	Uppsala, Oxford, Stockholm, IGR, GUYT, CRH (1980-1998)	Desmedt	HG-U133A	200795_at	198	0.287879	0.0632521	-	0.46728	0.599029	0.0565429	1.06 [0.86 - 1.31]
GENE	SPARCL1	SPARC-like 1 (hevin)	None	GSE12945	Colorectal cancer		Disease Free Survival	Berlin	Staub	HG-U133A	200795_at	51	0.411765	0.0560902	-	15.9254	0.682646	-0.155692	0.86 [0.41 - 1.81]
GENE	SPARCL1	SPARC-like 1 (hevin)	None	GSE12945	Colorectal cancer		Overall Survival	Berlin	Staub	HG-U133A	200795_at	62	0.419355	0.162449	-	0.900976	0.497287	0.124554	1.13 [0.79 - 1.62]
GENE	SPARCL1	SPARC-like 1 (hevin)	None	GSE17536	Colorectal cancer		Disease Specific Survival	MCC	Smith	HG-U133_Plus_2	200795_at	177	0.677966	0.00260872	0.0562566	0.796658	0.00662136	0.473428	1.61 [1.14 - 2.26]
GENE	SPARCL1	SPARC-like 1 (hevin)	None	GSE17536	Colorectal cancer		Overall Survival	MCC	Smith	HG-U133_Plus_2	200795_at	177	0.655367	0.00633665	0.113896	0.634912	0.0150548	0.37753	1.46 [1.08 - 1.98]
GENE	SPARCL1	SPARC-like 1 (hevin)	None	GSE17536	Colorectal cancer		Disease Free Survival	MCC	Smith	HG-U133_Plus_2	200795_at	145	0.675862	0.0110611	0.174144	0.826999	0.0690538	0.440632	1.55 [0.97 - 2.50]
GENE	SPARCL1	SPARC-like 1 (hevin)	None	GSE14333	Colorectal cancer		Disease Free Survival	Melbourne	Jorissen	HG-U133_Plus_2	200795_at	226	0.274336	0.000251244	0.0078362	1.88914	0.00431535	0.435911	1.55 [1.15 - 2.09]
GENE	SPARCL1	SPARC-like 1 (hevin)	None	GSE17537	Colorectal cancer		Overall Survival	VMC	Smith	HG-U133_Plus_2	200795_at	55	0.690909	0.00331425	0.0682484	1.24519	0.0166255	0.551705	1.74 [1.11 - 2.73]
GENE	SPARCL1	SPARC-like 1 (hevin)	None	GSE17537	Colorectal cancer		Disease Free Survival	VMC	Smith	HG-U133_Plus_2	200795_at	55	0.8	0.00564758	0.104128	1.35999	0.106822	0.411324	1.51 [0.92 - 2.49]
GENE	SPARCL1	SPARC-like 1 (hevin)	None	GSE17537	Colorectal cancer		Disease Specific Survival	VMC	Smith	HG-U133_Plus_2	200795_at	49	0.816327	0.0115069	0.179352	1.37476	0.060573	0.577302	1.78 [0.97 - 3.26]
GENE	SPARCL1	SPARC-like 1 (hevin)	None	GSE11595	Esophagus cancer	Adenocarcinoma	Overall Survival	Sutton	Giddings	CRUKDMF_22K_v1.0.0	823871	34	0.176471	0.147483	-	-0.734364	0.292774	-0.177137	0.84 [0.60 - 1.17]
GENE	SPARCL1	SPARC-like 1 (hevin)	None	GSE22138	Eye cancer	Uveal melanoma	Distant Metastasis Free Survival	BRCIC	Laurent	HG-U133_Plus_2	200795_at	63	0.174603	0.0281039	0.33903	1.24796	0.466669	0.0515896	1.05 [0.92 - 1.21]
GENE	SPARCL1	SPARC-like 1 (hevin)	None	GSE2837	Head and neck cancer	Squamous cell carcinoma	Relapse Free Survival	VUMC, VAMC, UTMDACC (1992-2005)	Chung	U133_X3P	g4758521_3p_at	28	0.75	0.00836276	0.141004	1.5641	0.153421	0.34747	1.42 [0.88 - 2.28]
GENE	SPARCL1	SPARC-like 1 (hevin)	None	jacob-00182-CANDF	Lung cancer	Adenocarcinoma	Overall Survival	CAN/DF	Shedden	HG-U133A	200795_at	82	0.512195	0.0200068	0.26801	-0.800282	0.410347	-0.175846	0.84 [0.55 - 1.27]
GENE	SPARCL1	SPARC-like 1 (hevin)	None	HARVARD-LC	Lung cancer	Adenocarcinoma	Overall Survival	Harvard	Beer	HG-U95A	36627_at	84	0.607143	0.0556158	-	-0.612246	0.168066	-0.331251	0.72 [0.45 - 1.15]
GENE	SPARCL1	SPARC-like 1 (hevin)	None	jacob-00182-HLM	Lung cancer	Adenocarcinoma	Overall Survival	HLM	Shedden	HG-U133A	200795_at	79	0.797468	0.153169	-	0.424777	0.639902	0.11682	1.12 [0.69 - 1.83]
GENE	SPARCL1	SPARC-like 1 (hevin)	None	MICHIGAN-LC	Lung cancer	Adenocarcinoma	Overall Survival	Michigan (1994-2000)	Beer	HuGeneFL	X86693_at	86	0.488372	0.109581	-	-0.665633	0.415848	-0.305511	0.74 [0.35 - 1.54]
GENE	SPARCL1	SPARC-like 1 (hevin)	None	jacob-00182-MSK	Lung cancer	Adenocarcinoma	Overall Survival	MSK	Shedden	HG-U133A	200795_at	104	0.759615	0.0022232	0.0493905	-2.44466	0.145909	-0.33557	0.71 [0.45 - 1.12]
GENE	SPARCL1	SPARC-like 1 (hevin)	None	GSE13213	Lung cancer	Adenocarcinoma	Overall Survival	Nagoya (1995-1999, 2002-2004)	Tomida	G4112F	A_23_P113351	117	0.222222	0.0181422	0.250028	1.06579	0.501004	0.0990833	1.10 [0.83 - 1.47]
GENE	SPARCL1	SPARC-like 1 (hevin)	None	GSE31210	Lung cancer	Adenocarcinoma	Overall Survival	NCCRI	Okayama	HG-U133_Plus_2	200795_at	204	0.392157	0.0126865	0.192812	-0.898885	0.156249	-0.52253	0.59 [0.29 - 1.22]
GENE	SPARCL1	SPARC-like 1 (hevin)	None	GSE31210	Lung cancer	Adenocarcinoma	Relapse Free Survival	NCCRI	Okayama	HG-U133_Plus_2	200795_at	204	0.401961	0.000800697	0.0211376	-0.898714	0.00269387	-0.804204	0.45 [0.26 - 0.76]
GENE	SPARCL1	SPARC-like 1 (hevin)	None	jacob-00182-UM	Lung cancer	Adenocarcinoma	Overall Survival	UM	Shedden	HG-U133A	200795_at	178	0.134831	0.17194	-	0.410488	0.993165	0.00202864	1.00 [0.63 - 1.59]
GENE	SPARCL1	SPARC-like 1 (hevin)	None	GSE11117	Lung cancer	NSCLC	Overall Survival	Basel (2002-2005)	Baty	Novachip human 34.5k	H200006105	41	0.341463	0.0870022	-	-0.704423	0.22284	-0.188075	0.83 [0.61 - 1.12]
GENE	SPARCL1	SPARC-like 1 (hevin)	None	GSE3141	Lung cancer	NSCLC	Overall Survival	Duke	Bild	HG-U133_Plus_2	200795_at	111	0.576577	0.119156	-	-0.419816	0.307476	-0.167545	0.85 [0.61 - 1.17]
GENE	SPARCL1	SPARC-like 1 (hevin)	None	GSE14814	Lung cancer	NSCLC	Overall Survival	JRB.10	Zhu	HG-U133A	200795_at	90	0.388889	0.333525	-	0.329818	0.614788	0.0670121	1.07 [0.82 - 1.39]
GENE	SPARCL1	SPARC-like 1 (hevin)	None	GSE14814	Lung cancer	NSCLC	Disease Specific Survival	JRB.10	Zhu	HG-U133A	200795_at	90	0.366667	0.110719	-	0.679635	0.496936	0.104447	1.11 [0.82 - 1.50]
GENE	SPARCL1	SPARC-like 1 (hevin)	None	GSE4716-GPL3694	Lung cancer	NSCLC	Overall Survival	Nagoya (1995-1996)	Tomida	GF200	2043	50	0.32	0.0310939	0.362841	1.48586	0.102791	0.561228	1.75 [0.89 - 3.44]
GENE	SPARCL1	SPARC-like 1 (hevin)	None	GSE8894	Lung cancer	NSCLC	Relapse Free Survival	Seoul (1995-2005)	Lee	HG-U133_Plus_2	200795_at	138	0.115942	0.0760463	-	-0.57846	0.393759	-0.0714743	0.93 [0.79 - 1.10]
GENE	SPARCL1	SPARC-like 1 (hevin)	None	GSE4573	Lung cancer	Squamous cell carcinoma	Overall Survival	Michigan (1991-2002)	Raponi	HG-U133A	200795_at	129	0.573643	0.0112381	0.17622	-0.666518	0.0423279	-0.555259	0.57 [0.34 - 0.98]
GENE	SPARCL1	SPARC-like 1 (hevin)	None	GSE17710	Lung cancer	Squamous cell carcinoma	Relapse Free Survival	UNC	Wilkerson	Agilent-UNC-custom-4X44K	13923	56	0.107143	0.1108	-	-0.707031	0.512358	-0.0653934	0.94 [0.77 - 1.14]
GENE	SPARCL1	SPARC-like 1 (hevin)	None	GSE17710	Lung cancer	Squamous cell carcinoma	Overall Survival	UNC	Wilkerson	Agilent-UNC-custom-4X44K	20984	56	0.107143	0.0227558	0.293319	-1.08664	0.295051	-0.130693	0.88 [0.69 - 1.12]
GENE	SPARCL1	SPARC-like 1 (hevin)	None	GSE17710	Lung cancer	Squamous cell carcinoma	Relapse Free Survival	UNC	Wilkerson	Agilent-UNC-custom-4X44K	1538	56	0.803571	0.0809531	-	-0.908593	0.300382	-0.1095	0.90 [0.73 - 1.10]
GENE	SPARCL1	SPARC-like 1 (hevin)	None	GSE17710	Lung cancer	Squamous cell carcinoma	Overall Survival	UNC	Wilkerson	Agilent-UNC-custom-4X44K	13923	56	0.107143	0.0234421	0.299432	-1.00216	0.232737	-0.12355	0.88 [0.72 - 1.08]
GENE	SPARCL1	SPARC-like 1 (hevin)	None	GSE17710	Lung cancer	Squamous cell carcinoma	Overall Survival	UNC	Wilkerson	Agilent-UNC-custom-4X44K	1538	56	0.267857	0.0932683	-	-0.628935	0.152766	-0.158317	0.85 [0.69 - 1.06]
GENE	SPARCL1	SPARC-like 1 (hevin)	None	GSE17710	Lung cancer	Squamous cell carcinoma	Relapse Free Survival	UNC	Wilkerson	Agilent-UNC-custom-4X44K	20984	56	0.107143	0.115186	-	-0.754655	0.530383	-0.0757173	0.93 [0.73 - 1.17]
GENE	SPARCL1	SPARC-like 1 (hevin)	None	GSE9891	Ovarian cancer		Overall Survival	AOCS, RBH, WH, NKI-AVL (1992-2006)	Tothill	HG-U133_Plus_2	200795_at	278	0.309353	0.256366	-	0.241066	0.943554	0.00703785	1.01 [0.83 - 1.22]
GENE	SPARCL1	SPARC-like 1 (hevin)	None	DUKE-OC	Ovarian cancer		Overall Survival	Duke	Bild	HG-U133A	200795_at	133	0.774436	0.0568774	-	-0.616553	0.557919	-0.0499273	0.95 [0.80 - 1.12]
GENE	SPARCL1	SPARC-like 1 (hevin)	None	GSE8841	Ovarian cancer		Overall Survival	Milan (1992-2003)	Marchini	G4100A	5837	81	0.777778	0.147856	-	-1.38805	0.808831	-0.0505557	0.95 [0.63 - 1.43]
GENE	SPARCL1	SPARC-like 1 (hevin)	None	GSE8841	Ovarian cancer		Overall Survival	Milan (1992-2003)	Marchini	G4100A	10384	81	0.864198	0.173731	-	-15.2242	0.656271	-0.0974077	0.91 [0.59 - 1.39]
GENE	SPARCL1	SPARC-like 1 (hevin)	None	GSE26712	Ovarian cancer		Disease Free Survival	MSKCC (1990-2003)	Bonome	HG-U133_Plus_2	200795_at	185	0.897297	0.00223743	0.0496485	0.811526	0.0468171	0.13346	1.14 [1.00 - 1.30]
GENE	SPARCL1	SPARC-like 1 (hevin)	None	GSE26712	Ovarian cancer		Overall Survival	MSKCC (1990-2003)	Bonome	HG-U133_Plus_2	200795_at	185	0.897297	0.00196154	0.0445792	0.852165	0.0332424	0.155373	1.17 [1.01 - 1.35]
GENE	SPARCL1	SPARC-like 1 (hevin)	None	GSE17260	Ovarian cancer		Overall Survival	Niigata (1997-2008)	Yoshihara	G4112A	A_23_P113351	110	0.809091	0.0611285	-	-0.950479	0.922697	-0.0138202	0.99 [0.75 - 1.30]
GENE	SPARCL1	SPARC-like 1 (hevin)	None	GSE17260	Ovarian cancer		Progression Free Survival	Niigata (1997-2008)	Yoshihara	G4112A	A_23_P113351	110	0.227273	0.0180138	0.248763	0.707674	0.164576	0.15171	1.16 [0.94 - 1.44]
GENE	SPARCL1	SPARC-like 1 (hevin)	None	GSE14764	Ovarian cancer		Overall Survival	TOC	Denkert	HG-U133A	200795_at	80	0.7375	0.0275201	0.334244	1.05349	0.414145	0.184674	1.20 [0.77 - 1.87]
GENE	SPARCL1	SPARC-like 1 (hevin)	None	GSE16560	Prostate cancer		Overall Survival	Sweden (1977-1999)	Sboner	6K DASL	DAP1_5237	281	0.508897	0.00246848	0.0537875	-0.423977	2.7e-05	-0.637707	0.53 [0.39 - 0.71]
GENE	SPARCL1	SPARC-like 1 (hevin)	None	E-DKFZ-1	Renal cell carcinoma		Overall Survival	RZPD	Sueltmann	A-RZPD-20	rzpd.de:huber1:Reporter:IMAGE:752867	59	0.338983	0.170007	-	-0.669376	0.887769	-0.12747	0.88 [0.15 - 5.17]
GENE	SPARCL1	SPARC-like 1 (hevin)	None	GSE19234	Skin cancer	Melanoma	Overall Survival	NYU	Bogunovic	HG-U133_Plus_2	200795_at	38	0.736842	0.256596	-	-0.701715	0.943862	-0.0195261	0.98 [0.57 - 1.69]
GENE	SPARCL1	SPARC-like 1 (hevin)	None	GSE30929	Soft tissue cancer	Liposarcoma	Distant Recurrence Free Survival	MSKCC (1993-2008)	Gobble	HG-U133A	200795_at	140	0.85	0.00418362	0.0822029	-2.33068	0.0529049	-0.351851	0.70 [0.49 - 1.00]
